# Supplementary material for: Association between GnRH Receptor Polymorphisms and Luteinizing Hormone Levels for Low Ovarian Reserve Infertile Women
Source: Int J Environ Res Public Health. 2021 Jun 30;18(13):7006. doi: 10.3390/ijerph18137006 (PMC8295745; doi:10.3390/ijerph18137006)
Supplement: Supplementary file 1 [file ijerph-18-07006-s001.zip]

Archive with 1 entries (1 files):
- ijerph-1246519-supplementary.txt
