# Supplementary material for: Association between GnRH Receptor Polymorphisms and Luteinizing Hormone Levels for Low Ovarian Reserve Infertile Women
Source: Int J Environ Res Public Health. 2021 Jun 30;18(13):7006. doi: 10.3390/ijerph18137006 (PMC8295745; doi:10.3390/ijerph18137006)
Supplement: Supplementary file 1 [file ijerph-18-07006-s001.zip › ijerph-1246519-supplementary.txt]

standardDay	geneno	GNRH1	GNRHR	GnRHR12	FSHR	AMH	womanage	duration	FSH0	LH0	AMH0	E20	FSH	E2	P4	OVU	Oocytes	MII	ETS	PREG
DAY3	1312	2	1	1	1	3	32	3	3.1	2.4	1.04	83	2.09	706	0.16	13	3	1	1	0
DAY3	1144	2	1	1	2	1	33	3	8.39	4.12	0.7	27				14	2	2	2	1
DAY3	790	3	1	1	2	2	30	2	7.9	7.3	0.9	57	1.98	655	0.66	13	7	6	4	0
DAY3	490	2	1	1	2	1	27	3	4.31	6.25	0.2	93	3.86	175	0.34	13	1	1	1	1
DAY3	1862	1	1	1	2	2	35	1	3.3	4.3	0.94	30	1.53	642	1.36	13	7	7	4	0
DAY3	1224	2	1	1	1	3	31	2	2.6	2.6	1	60	0.64	403	0.65	15	3	2	1	1
DAY3	332	1	1	1	1	2	35	1	3.3	1.7	0.9	8	0.62	1263	0.3	13	6	5	3	1
DAY3	1054	3	1	1	3	2	31	3	10.6	5.4	0.4	36	3.31	1102	0.35	15	7	7	3	0
DAY3	1799	3	2	2	1	1	35	3	14.1	12.6	0.46	11	0.28	546	0.92	22	2	1	1	0
DAY3	1844	3	2	2	2	1	34	2	5	3.9	0.56	25	5.33	1185	1.03	14	9	8	3	1
DAY3	949	1	3	2	3	1	35	8	8.42	6.42	0.78	16	3.4	1081	1.06	14	4	4	4	0
DAY4	929	3	1	1	2	1	35	1.5	10.21	2.77	0.5	16	8.71	602	0.82	16	6	4	3	1
DAY5	1050	2	2	2	2	1	33	11	7.2	4.4	0.8	30	11.37	403	0.22	17			2	0
DAY3	1462	2	2	2	2	2	33	2	2.9	1	0.62	75	1.95	579	0.95	12	3	1	2	0
DAY3	904	1	1	1	2	2	35	2.5	8	0.3	1.05	14	0.79	800	0.18	16	6	5	3	0
	1300	2	3	2	1	3	35	1.5	5.8	2.9	0.3	36	2.11	435	0.53	13	3	3	2	0
DAY3	1260	2	3	2	2	3	32	1	10.5	2.6	0.7	26	1.01	924	0.24	13	5	3	2	1
DAY3	1900	2	1	1	2	1	27	2	6.4	3.4	0.6	59	1.78	2070	0.9	15	10	8	3	0
DAY2	1202	2	1	1	2	1	35	3	7	2.4	1.1	41				12	3	3	3	0
DAY4	354	2	3	2	1	2	34		26.45	8.79	1.08	19	0.81	445	0.38	13	4	4	2	1
DAY4	1558	2	1	1	2	2	34	6	2	2.4	0.48	121	1.51	1317	0.69	18	5	5	2	1
DAY3	520	3	3	2	1	1	35	6	9.3	3.6	3.1	53				22	13	12	3	1
DAY3	454	1	1	1	2	3	35	2	3.37	2.36	0.94	49	1.54	786	0.88	16	3	1	1	0
DAY3	53	2	3	2	2	2	33	5	3.52	1.13	0.58	56	4.42	2599	1.15	14	9	7	3	0
DAY3	1477	2	3	2	2	3	29	1.5	3.9	3.5	0.6	196				12	4	3	2	0
DAY3	906	1	2	2	1	2	34	7	6.2	2.4	0.37	14	2.15	524	0.55	13	4	3	3	0
DAY3	1409	2	3	2	2	2	34	2	12.2	4.8	0.92	28	5.84	2780	0.72	14	4	3	2	0
DAY3	78	3	1	1	2	2	34	2	12.5	5.2	0.1	48	7.86	556	0.7	15	3	3	2	0
DAY3	1459	2	2	2	3	2	33	6	15.2	4.4	0.22	45	5.55	516	0.72	15	3	2	1	0
DAY5	299	1	2	2	2	2	29	1	9	3.7	0.9	50	2.01	643	0.12	15			2	1
DAY5	6	2	2	2	2	1	33	2	8.03	2.57	1.09	12	0.67	1098	0.88	16	8	5	3	0
DAY3	724	1	2	2	1	2	33	2	5.4	5.7	0.31	137				12	3	3	3	1
DAY3	494	1	2	2	2	1	34	3	5.89	5.29	0.49	62	0.27	493	0.32	13	4	3	2	1
DAY3	597	2	2	2	1	1	33	1	9.7	2.8	0.8	16	4.41	873	40	12	4	2	2	1
DAY3	1030	2	1	1	2	1	34	2	10.84	7.32	0.43	43	0.29	106	0.19	16	8	7	3	0
DAY3	1839	2	3	2	3	1	35	4	11.3	6.5	0.1	188				12	5	4	3	1
DAY3	44	2	1	1	1	1	32	8	12.32	3.86	0.55	23	2.2	441	0.57	14	7	1	1	0
DAY3	885	2	2	2	2	2	34	1	4.2	8	0.82	87				14	3	3	3	0
DAY3	807	1	2	2	2	2	35	0.5	2.9	3.6	0.94	63	1.42	873	0.34	15	6	4	3	1
DAY5	2077	2	2	2	2	1	33	1	8.1	4.1	0.2	40	5.79	142	0.51	14			1	0
DAY3	907	3	3	2	2	1	32	3	7.07	3.53	0.62	25	0.66	1058	0.42	18	11	9	3	0
DAY3	149	2	2	2	1	1	32	2	7.25	16.6	0.25	904	5.29	233	1.32	12	2	1	1	1
DAY3	125	2	2	2	2	2	32	1	7.53	5.26	0.6	134				13	5	4	2	1
DAY3	644	1	2	2	1	2	35	4	7.9	8.9	0.6	64	1.9	690	0.53	16	4	3	3	0
DAY3	1159	2	2	2	1	3	29	0.6	7.5	4.3	1.1	33	9.29	2546	0.28	15	5	2	1	0
DAY3	90	1	3	2	3	2	29	2.5	2.05	2.48	0.86	81				13	41	50	2	0
DAY5	1615	2	2	2	2	1	30	1.7	8.53	8.56	1.01	132				15	15	15	2	1
DAY4	896	1	3	2	2	2	26	1.5	9.01	10.83	0.47	137	7.51	470	0.44	13	3	2	1	1
DAY5	195	1	1	1	1	2	35	1	9.4	5.3	0.6	14	4.95	1605	1.16	15	9	6	1	1
DAY3	94	3	2	2	1	1	29	1	5.94	5.55	0.58	73	5.31	1667	0.51	14	5	5	2	1
DAY4	1717	1	1	1	2	1	34	2.5	6.1	8.4	0.99	60				15	8	6	3	0
DAY3	1953	3	2	2	2	1	35	3.5	6.1	2.4	0.97	23	4.79	2413	1.07	14	7	6	3	0
DAY3	1120	2	2	2	2	1	34	4	11.1	6.1	1.19	26	3.13	694	0.54	14	5	4	3	0
DAY3	1446	1	1	1	2	1	32	3	4.02	2.57	0.58	15	3.19	724	0.79	14	7	5	3	0
DAY3	1423	1	1	1	2	2	28	3	12.4	12	0.32	85				20	2	2	1	0
DAY3	87	1	3	2	2	1	34	3	12.36	2.39	0.91	18	1.31	3073	1.36	16	11	8	3	0
DAY3	671	1	1	1	1	2	30	3	6.7	10	0.5	54	5.17	1271	1.26	16	2		1	1
DAY3	1490	2	2	2	2	2	31	3.5	6.7	22.2	0.83	97				16	3	2	2	0
DAY4	41	3	1	1	3	3	34	2	6.9	2.2	1.04	26	4.47	1822	1.07	14	10	6	3	1
DAY4	5	1	1	1	1	3	35	4	7.18	2.34	0.87	30				15	11	9	3	0
DAY5	294	1	1	1	2	2	34	8	8.4	3.9	0.21	44	6.65	205	0.4	20			2	1
DAY3	1298	2	2	2	2	1	34	1	2	3.7	0.27	600	1.96	252	0.33	14	5	4	3	1
DAY5	189	3	1	1	1	3	34	6	9.26	3.21	0.79	19	4.63	2007	1.22	13	11	8	2	0
DAY3	236	2	3	2	1	1	32	4	8.2	6.4	0.14	58	3.82	815	1.55	14	2	1	1	0
DAY4	181	2	3	2	2	2	35	3	3.4	0.5	1.13	6	1.6	602	0.63	16	5	4	3	1
DAY3	436	2	1	1	1	3	33	1	5.7	3.4	0.9	36				12	6	5	2	0
DAY5	85	2	1	1	2	2	34	4	7.8	4.2	0.3	36	7.3	117	0.19	24			1	0
DAY3	54	2	1	1	2	1	31	1	9.5	2.17	1.11	30	1.42	601	0.47	14	4	3	3	1
DAY3	1963	3	3	2	2	2	31	2	10	5	0.64	117	11.03	1569	1.37	14	7	6	1	0
DAY3	112	3	1	1	2	1	35	1	7.5	2.9	0.46	44	3.9	884	1.07	13	6	5	1	0
DAY3	266	1	1	1	1	2	32	1	11.2	2.78	0.49	245	1.09	683	0.33	12	3	3	2	1
DAY3	1415	2	2	2	2	2	33	1	4	2	1.2	81	2.16	833	0.22	13	3	2	1	0
DAY3	1627	2	2	2	3	2	33	13	6.3	8.6	0.76	97	6.31	507	0.35	15	2	2	2	1
DAY3	35	3	2	2	2	1	34	5	4.1	7.9	1.12	67				13	7	6	3	1
DAY3	67	1	3	2	1	1	35	0.5	2.79	1.53	0.08	248	2.71	988	0.66	15	10	8	3	1
DAY3	91	2	2	2	1	2	33	3	6.48	2.17	0.61	18				13	5	4	2	1
DAY3	936	1	2	2	1	1	32	2	8	3.2	0.46	32	4.2	945	1.04	12	3	2	2	0
DAY3	1692	2	1	1	1	1	34	2	3.3	1.9	0.95	25	4.71	519	0.62	13	2	1	3	1
DAY3	468	3	3	2	1	1	34	5	24.7	14.6	0.55	143	2.24	973	1.46	15	6	5	3	0
DAY3	126	2	2	2	2	2	35	4	18.32	20.44	0.15	52				16	8	7	3	0
DAY3	1062	2	1	1	2	3	31	1	7.1	7.5	0.79	146	2.86	204	0.45	16	2	2	1	0
DAY4	928	3	3	2	1	2	33	2.5	5.5	4.8	0.46	58	3.27	1217	0.7	13	4	3	2	0
DAY3	1705	3	2	2	3	1	34	3	18.7	3.7	0.3	19	1.66	796	0.73	13	6	3	2	0
DAY3	917	2	3	2	2	2	32	3	4.6	5.1	0.53	26				13	3	3	3	0
DAY3	1137	1	2	2	1	1	31	2	7.3	5.9	0.9	32	1.27	1360	0.58	12	11	9	3	0
DAY3	1164	2	1	1	1	2	34	1	7.47	4.92	1.14	25	1.7	1795	1.43	14	11	9	3	0
DAY3	534	3	3	2	1	3	38	3	22	4.83	0.66	18				15	2	1	1	0
DAY2	1400	1	2	2	1	3	44	0.5	7.12	5.4	0	20				13	8	6	4	0
DAY3	1343	3	3	2	2	3	43	2	30.7	6.7	0.18	20	9.46	109	0.34	15	2	2	2	0
DAY3	1247	2	1	1	2	3	39	2	37.4	3.7	0.54	47	3.31	710	0.75	13	4	2	1	0
DAY3	1053	2	3	2	2	1	42	4	4.8	4.4	0.8	28				14	6	4	3	0
DAY5	469	1	1	1	2	1	37	4	7.23	2.06	1.17	25				15	19	17	2	1
DAY3	1581	2	3	2	2	3	38	0.1	41	14	0.27	12	7.93	661	0.74	14	3	2	1	0
DAY3	234	3	2	2	2	3	40		7.3	4.8	1.1	22				14	5	4	3	1
DAY4	167	2	3	2	1	2	38	1	4.92	4.15	0.22	48				13	3	3	3	1
DAY3	708	3	2	2	2	2	36	9	7.3	2.3	0.28	25	3.45	1038	1.84	15	2	2	3	1
DAY3	399	2	2	2	2	2	42	12	5	5.2	0.29	47	5.16	902	0.29	13	3	3	3	0
DAY3	587	1	3	2	2	1	44	3	7.4	5.2	1.03	22	3.69	3250	1.24	14	8	6	4	1
DAY3	341	2	1	1	2	2	45	6	3.1	0.6	0.73	61	11.14	393	0.8	11	1	1	1	0
DAY3	1874	2	2	2	1	2	42	5	7.5	3	0.43	36				13	3	2	2	0
DAY3	1707	2	2	2	2	2	36	4	7.64	4.25	0.96	26	4.67	780	0.71	12	4	1	1	0
DAY3	561	3	2	2	1	3	39	4	5.08	13.4	1.13	47	4.28	961	0.58	14	3	3	3	1
DAY3	1008	3	1	1	1	2	38	2	7.7	3	0.21	34	1.93	651	0.22	15	6	3	2	0
DAY3	1330	2	2	2	2	1	46	1	7.7	2.9	0.77	74	3.29	2388	0.87	13	7	6	2	0
DAY3	144	2	1	1	1	1	42	1	3.2	1.47	1.02	53	5.63	427	0.41	11	1	1	1	1
DAY3	826	3	2	2	2	3	38	1	5.2	8.5	0.21	204				12	7	5	2	0
DAY4	1419	3	1	1	2	1	40	1	7.84	6.6	0.84	19	1.22	1646	0.71	15	7	6	2	0
DAY3	1851	3	1	1	3	2	36	5	7.9	3.6	1.08	37	2.06	1301	0.29	13	9	5	4	1
DAY3	154	2	2	2	1	3	44	5	5.33	5.07	0.2	48	5.48	503	0.83	12	1	1	1	0
DAY3	1004	1	3	2	3	1	39	4	7.9	2.6	0.97	22				14	12	11	3	1
DAY3	225	2	1	1	1	3	44	5	5.4	5.8	0.19	64	12.68	222	0.67	12	2	2	1	0
DAY3	82	2	3	2	1	3	44	5	8	6.5	0.62	28	9.53	771	1.83	15	4	3	3	1
DAY3	1583	1	2	2	2	1	38	0.5	5.4	16	0.87	216	3.16	908	0.57	13	4	4	3	0
DAY3	1074	1	1	1	1	3	36	10	8.2	2.8	0.59	33	1.62	1438	0.81	13	2	2	2	1
DAY3	151	1	3	2	2	1	40		8.23	3.87	1.13	23				15	8	6	1	0
DAY3	486	2	2	2	1	2	40	3	5.4	5.7	1.04	81	3.1	1498	1.2	13	4		1	1
DAY3	1854	2	2	2	1	1	36	1.5	8.3	6.1	0.56	15	2.1	1205	0.26	14	5	5	4	1
DAY3	1887	1	2	2	2	1	36	3	5.5	6	0.9	104	1.77	1069	0.52	12	4	4	1	0
DAY3	413	3	1	1	2	2	40	4	8.33	3.96	0.19	42				13	4	3	3	1
DAY4	27	2	1	1	1	3	39	4	8.4	2.91	0.6	43	5.86	1260	0.38	12	6	6	1	1
DAY3	30	2	2	2	2	2	37	1	8.43	2.94	1.14	21				13		2	1	0
DAY3	808	2	2	2	2	2	42		5.6	7.1	0.19	64	3.11	906	0.46	13	6	2	3	1
DAY3	476	1	2	2	3	2	39	2	8.52	6.33	1.12	15	3.34	1266	0.99	13	9	6	3	0
DAY4	305	2	1	1	3	1	36	5	8.61	4.07	1.19	18	2.13	765	0.54	12	1	10	1	0
DAY3	452	1	2	2	2	2	37	1.5	2.2	0.3	0.6	19	2.12	650	0.13	13	1	1	1	0
DAY3	415	2	2	2	2	2	37		8.61	4.53	0.69	29	2.48	2083	0.98	12	10	8	4	1
DAY3	498	2	1	1	1	3	38	0.6	21.1	3.5	0.4	25	6.43	1073	0.85	14	5	4	2	1
DAY3	812	2	2	2	2	2	40	9	21.2	7.04	0.25	26	2.63	1403	0.6	14	1	1	3	0
DAY3	509	2	2	2	2	2	39	3	23	27.5	0.13	77	2.51	111	0.31	21	1	1	1	1
DAY3	820	3	2	2	1	1	39	5	5.7	3	0.37	52	26.52	405	0.85	13			1	0
DAY3	874	2	2	2	2	1	43		33.9	8.03	0.15	18	4.12	1144	0.61	12	3	3	2	0
DAY3	709	2	2	2	2	2	40	1	7.2	2.2	1.01	15	0.44	843	0.61	14	7	5	3	1
DAY3	944	3	2	2	2	2	44	2	3	5.5	0.5	72	2.14	1717	0.81	11	4	4	3	0
DAY3	394	2	1	1	2	1	41	2	8.67	4.14	0.77	12	2.99	1080	1.1	15	14	12	3	1
DAY3	147	1	2	2	2	1	41	2	7.27	11.1	0.93	21	2.69	1121	0.58	13	5	3	3	1
DAY3	1974	2	3	2	2	2	37	3.5	4.87	9.7	0.49	35				14	9	2	2	0
DAY3	710	1	3	2	2	2	39	2	8.7	4.7	0.63	13	3.6	1563	1.3	15	7	4	1	0
DAY3	670	2	2	2	1	1	40	3	3	6.02	0.54	147	1.62	2257	0.56	17	8	8	4	1
DAY5	1522	2	3	2	2	1	36	4	6.9	4.5	0.5	27	13.4	211	0.85	16			2	1
DAY3	487	1	2	2	2	2	39	2	8.9	2.74	0.68	0	1.23	751	0.6	13	6	5	4	1
DAY3	1908	3	1	1	1	2	38	2	9	8.8	0.24	93				13	1	1	1	0
DAY3	824	3	2	2	1	2	43	10	9	3.3	0.87	1	0.53	544	0.97	15	5	4	3	0
DAY3	548	2	1	1	1	1	36	3	3.5	1	0.06	37				14	2	2	2	1
DAY3	200	3	3	2	2	2	39	2	5.03	6.81	0.74	128	3.84	641	0.7	11	2	2	1	1
DAY3	1324	2	2	2	1	2	42	6	7.7	7.1	0.8	17	2.17	1042	1.11	16	3	2	2	0
DAY3	161	1	2	2	1	2	40	11	9.09	2.9	0.32	16				13	2	2	1	1
DAY3	1365	2	1	1	1	3	44	1	7.7	4.7	0.65	28	2.9	708	1.7	13	6	4	2	0
DAY3	1289	2	2	2	1	1	41	5	5.2	1.8	0.74	69				18	6	6	3	0
DAY3	506	3	2	2	2	1	41	2	2.05	2.37	0.8	75	6.46	1012	0.8	13	2	2	2	0
DAY3	46	1	3	2	2	2	39	3	9.12	2.47	0.1	52	0.86	424	0.47	14	3	2	1	1
DAY3	610	1	2	2	2	2	40	5	5.3	5.6	0.58	53	2.87	952	0.4	13	5	4	4	1
DAY3	557	1	3	2	2	1	42	3.5	9.2	3.7	0.5	27	0.65	665	0.83	13	4	3	1	1
DAY3	1507	2	2	2	2	2	42	9	9.23	3.31	0.58	43	7.87	1476	1.59	15	3	3	1	0
DAY3	470	1	1	1	1	3	41	2	9.4	3.6	1.18	13	1.92	1464	0.49	14	6	5	2	1
DAY3	257	2	2	2	1	1	37	4	8.7	3.8	1.1	47	3.59	1539	0.75	16	5	4	2	1
DAY3	500	3	1	1	2	1	43	9	1.4	1.5	0.14	42	1.85	124	0.56	12	3	1	1	0
DAY3	1092	3	3	2	1	2	42	1	2.2	2.1	0.63	139	3	2055	0.76	14	5	5	3	0
DAY3	1938	2	2	2	2	2	45	2	3.6	1.8	0.78	141	0.64	116	0.42	20	2	1	3	0
DAY3	1757	2	1	1	1	3	42	3	5.9	6.01	0.62	37	3.94	1180	0.66	12	4	3	4	0
DAY2	1665	1	3	2	3	1	43	2	9.49	7.44	0	40	4.8	1036	0.51	11	3	2	2	0
DAY3	1363	1	1	1	1	2	46	10	8.3	2.6	1.2	19	2.44	963	0.94	14	4	4	4	0
DAY3	1270	1	1	1	1	2	43	0.4	3.3	7.7	0.31	113				13	5	2	2	0
DAY3	188	2	3	2	2	1	37	1	8.31	7.81	0.43	41				15	4	2	2	0
DAY3	645	2	3	2	2	3	48	3	2.2	0.6	0.18	33	2.35	419	0.43	13	5	3	4	0
DAY3	104	1	1	1	3	2	42	3	9.5	4.6	0.44	12	1.36	252	0.15	15	3	2	2	1
DAY3	1702	2	2	2	2	1	43	4	3.7	1	0.23	65	3.51	797	0.26	12	2	2	4	0
DAY3	979	2	3	2	1	2	37	2	9.7	4.1	0.75	24	3.26	807	0.54	13	3	2	2	0
DAY3	1696	1	1	1	1	2	41	2	5.57	1.93	0.85	31	4.9	728	0.76	13	2	2	2	0
DAY3	58	1	3	2	2	2	38	3	8.48	0.35	0.69	21				15	6	5	3	0
DAY3	328	1	2	2	2	2	39	2	9.84	4.38	1.05	18				17	9	7	2	1
DAY3	1783	2	2	2	1	2	45	3.5	3.8	0.9	1.15	109	2.66	815	0.18	11	2	1	1	0
DAY3	1281	2	2	2	2	1	36	11	5.63	2.16	0.17	37	4.82	676	1.29	14	5	3	3	0
DAY3	1531	2	1	1	2	2	37	3	0.1	0.2	0.6	16	0.1	134	0.13	17	3	3	3	1
DAY3	1828	1	2	2	2	2	36	1	6.01	15.7	0.8	109	1.3	1479	0.68	14	7	3	1	0
DAY3	1248	2	3	2	1	2	45	7	8.7	1.7	0.25	18	6.51	663	0.56	14	2	2	2	1
DAY3	1000	1	3	2	1	1	42	1.5	5.7	4.2	0.25	42				12	7	4	1	0
DAY2	28	1	2	2	1	2	43	1	3.5	2.4	0.42	73				18	2	1	1	1
DAY3	860	2	3	2	1	2	40	3	10	3.5	0.49	23	2.12	980	0.74	13	3	3	2	1
DAY3	323	2	3	2	2	2	39	2	5.75	3.3	0.7	23	2.03	513	0.74	12	2	1	1	1
DAY3	829	3	2	2	2	2	38		10.03	8.2	1.18	31				13	6	5	2	1
DAY3	429	2	2	2	1	1	39	10	2.2	0.7	0.2	57				13	1	1	1	1
DAY3	656	2	1	1	1	2	42	2	6.02	2.45	0.44	29	4.02	1175	0.6	11	4		2	1
DAY3	307	2	2	2	2	3	36	4	9.2	1.6	0.8	32	1.63	1422	0.66	13	5	5	4	1
DAY3	1589	3	3	2	2	2	43	1	5.8	3.1	0.32	46	10.79	1181	1.49	13	4	3	3	0
DAY3	139	3	2	2	3	2	45	6	10.17	3.43	1.07	18	3.2	2337	0.96	15	10	6	3	0
DAY3	1772	2	2	2	3	1	38	5	10.3	15.6	0.11	161				13	9	8	4	0
DAY3	765	1	3	2	2	2	40	10	5.9	5.4	0.1	48	3.77	1946	0.76	15	3	3	3	0
DAY3	1291	2	2	2	1	2	38	4	1.55	1.87	1.01	81				15	8	5	4	0
DAY3	1600	3	2	2	2	2	39	15	9.4	2.5	0.2	26				16	3	2	1	0
DAY4	972	1	2	2	2	2	38	7	2.46	1.71	0.9	77	5.11	1135	0.54	15	2	2	2	1
DAY3	218	2	2	2	1	3	42	3	5.91	2.99	0.38	44				12	2	1	1	0
DAY3	1517	3	2	2	2	2	38	3	10.4	1.5	0.8	15	1.95	254	0.56	16	4	1	1	0
DAY3	1548	1	2	2	1	1	42	1	10.42	3.36	0.25	24	0.7	566	0.02	15	5	5	3	0
DAY3	1031	2	2	2	1	1	39	5	6.2	5	0.64	83	3.16	816	0.51	14	9	6	4	0
DAY3	138	2	1	1	2	1	36	2	9.82	3.29	0.59	26				18	2	2	1	0
DAY3	1442	2	2	2	2	3	42	2	6	5.4	0.25	80	16.63	132	0.31	18	1	1	1	0
DAY3	88	2	2	2	1	1	44	5	10	3.4	1	18				13	2	1	1	0
DAY3	637	2	2	2	1	1	46	7	2.23	2.21	0.33	73				14	1	1	1	0
DAY2	1201	2	1	1	1	2	41	3	10.7	2.8	1.1	23	0.12	451	0.65	14	10	6	3	0
DAY3	1372	1	2	2	2	2	36	1	6.01	15.7	0.8	109	3.2	2308	1.29	13	12	9	3	0
DAY3	245	3	1	1	3	1	44	4	3.9	6.75	0.7	67	3.44	2624	0.87	15	13	9	4	0
DAY3	326	1	2	2	2	2	44	5	2.5	4.83	1.14	39				12	9		2	0
DAY1	1096	2	3	2	2	2	46	1	10.3	3.4	0.3	41	21.07	525	0.27	11	3	2	1	0
DAY3	460	2	2	2	1	2	39	10	6.05	8.77	0.05	57				15	2	2	1	0
DAY3	1720	1	3	2	1	1	36	2	11	5.9	1.09	11	2.6	986	0.45	13	7	4	3	1
DAY3	1124	1	3	2	2	2	41	2	6.29	9.81	0.29	135	5.5	500	0.6	18	4	3	3	0
DAY3	137	2	2	2	1	2	40	1	11.2	4.07	1.13	25				14	12	11	4	1
DAY3	422	1	2	2	2	2	40	1	11.5	5.2	0.25	30				12	3	2	1	0
DAY3	870	2	2	2	2	2	40	6	10.6	17.8	0.38	210	3.6	794	0.46	16	4	2	1	1
DAY3	1637	2	2	2	2	3	39	1	4	4.01	1.12	39	2.8	1308	1.37	15	3	2	2	0
DAY3	434	2	3	2	1	1	37	3	11.5	5.8	1	48	1.35	1141	0.81	16	7	7	3	1
DAY3	1722	1	3	2	2	2	43	13	11.7	7.4	0.16	39	15.53	474	0.64	14	2	1	1	0
DAY3	1168	2	2	2	1	1	41	7	1.7	1.3	0.75	55				14	5	5	3	0
DAY3	1384	2	1	1	1	1	42	2	11.7	3.5	0.68	26				12	4	4	4	0
DAY3	989	3	1	1	1	2	38	5	6.3	3.4	0.73	52	2.1	1057	1.39	12	3	3	4	1
DAY3	611	2	2	2	1	3	44	5	6.4	3.8	1.19	24	12			11	3	3	3	1
DAY4	933	3	3	2	3	2	36	4	11.7	6.3	1.01	28	1.91	3743	1.34	13	8	7	3	1
DAY5	124	1	1	1	3	3	45	4	12.1	9.9	0.15	0		791		13			1	0
DAY3	313	2	3	2	1	1	37	2	11.61	3.54	0.05	31	1.67	792	1.42	19	4	3	3	0
DAY3	196	1	1	1	2	1	37	5	6.3	2.1	1.19	30				15	8	5	4	1
DAY3	26	1	2	2	1	2	41	3	6.4	2.3	0.4	20	7.82	133	0.41	12	1	1	1	1
DAY3	721	2	2	2	2	2	38	2	12.2	3.2	1.03	12	2.8	802	1.17	13	6	3	3	0
DAY3	1812	1	1	1	1	2	40	6	4.2	6.4	1.1	50	4.09	595	0.37	13	4	3	2	0
DAY3	994	2	2	2	1	1	39	1	12.2	6.4	1.07	16	2.26	2009	0.81	15	6	5	3	1
DAY3	1358	2	2	2	2	2	39	7	6.4	3.14	0.71	20	2.15	931	0.95	14	10	5	4	0
DAY3	1744	1	2	2	1	2	43	3	12.2	1.8	0.23	28	3.66	421	0.69	14	4	4	4	0
DAY3	1002	2	3	2	2	1	37	2	4.2	2	0.63	106	1.36	823	0.49	12	1	1	2	0
DAY3	541	2	3	2	2	2	41	5	12.4	5.4	0	23	2	1499	0.55	12	8	8	3	0
DAY3	630	1	2	2	2	2	42	4	6.5	10.5	0.14	663	1.51	201	0.25	15	1		3	1
DAY2	2085	2	1	1	1	1	44	4	12.5	3.7	0.48	37				17	3	1	1	1
DAY4	1871	2	1	1	3	1	39	1	6.5	4.5	0.49	156	3.56	864	0.08	14	6	4	2	0
DAY3	1520	1	3	2	2	1	41	1	13.1	7	0.48	13	4.75	441	0.58	12	3	1	2	1
DAY3	410	2	2	2	2	1	38	1	13.6	4.6	0.98	28	3.9	1461	1.25	17	6	4	3	1
DAY2	462	2	2	2	2	3	38	10	6.64	3.47	0.19	33				15	3	2	1	0
DAY3	1311	1	3	2	1	1	36	1	13.8	8.3	0.49	46	1.98	1413	1.02	14	3	3	3	0
DAY3	1286	3	2	2	1	2	41	1	1.8	2.2	0.45	94	1.72	1938	0.21	15	5	5	4	0
DAY4	1716	3	1	1	2	1	37	7	2.9	2.3	0.27	60				15	4	2	1	0
DAY3	1018	3	2	2	3	1	40	1	4.2	2.6	0.39	90				15	2	1	2	1
DAY3	1393	2	2	2	1	2	43	8	13.9	6.4	0.7	31	2.44	235	0.13	12		1	2	0
DAY3	1754	2	2	2	1	3	36	2	14.2	2.4	0.24	17	0.47	989	1.08	14	2	2	2	0
DAY4	239	2	2	2	1	3	37	3	14.2	4.77	1.18	28	6.57	435	23.84	14	4	4	4	1
DAY2	1884	3	2	2	2	3	36	8	14.5	6	0.25	21	77.87	85	1.24	30	1		1	0
DAY3	72	1	3	2	2	2	39	10	4.3	3.7	0.5	44	9.02	1155	0.99	13	5	5	4	1
DAY4	366	3	1	1	2	3	36	1	6.87	7.4	0.83	84	2.62	787	0.43	13	6	3	2	1
DAY3	80	2	1	1	2	1	40	0.7	14.9	3.4	0.56	29		1658	0.96	12	5	3	3	1
DAY4	179	2	2	2	1	1	36	4	15.3	7.4	0.4	17	3.86	757	0.61	16	1	1	1	0
DAY3	1826	2	2	2	3	1	36	3	15.4	4.6	0.56	20	3.41	673	0.51	14	4	2	3	1
DAY3	771	2	3	2	2	3	43	8	7	4.3	0.29	37	4.93	754	2.06	14	7	7	4	1
DAY3	576	2	2	2	2	2	39	3	16.4	9.2	0.85	16				15	6	5	3	0
DAY3	375	3	2	2	3	2	46		16.98	21.46	0.16	59	9.89	206	1.43	14	1		1	0
DAY4	1138	3	2	2	3	2	40	3	17.1	9.9	0.09	29	9.25	747	0.51	13	1	1	1	0
DAY3	1090	2	2	2	1	1	41	0.9	17.4	4.89	0.38	24	1.85	1273	0.22	14	4	4	4	0
DAY3	1773	1	1	1	2	2	40	10	4.4	4	0.31	78	0.96	1421	1.79	14	6	5	2	0
DAY3	1451	1	2	2	3	1	36	2	7.07	2.81	0.81	18				15	5	4	3	1
DAY3	879	2	1	1	2	1	43	5	21	11.2	0.53	48				13	3	2	1	1
DAY3	755	1	2	2	3	1	36	8	7.1	6.3	0.95	49	1.88	872	0.67	14	6		2	0
DAY3	121	1	3	2	1	2	41	13	4.5	5	0.89	41	0.91	2163	1.17	14	3	1	1	1
DAY3	939	1	2	2	2	2	41		18.3	7.16	0.18	21	1.32	716	0.45	14	6	2	2	0
DAY3	913	2	2	2	1	2	39	1	7.1	3.2	1.17	24				15	3	3	3	0
DAY3	409	2	2	2	2	2	38	2	18.4	7.5	0.51	18	23.58	678	0.79	13	3	2	1	0
DAY3	163	2	3	2	3	2	40	6	1.85	2.92	0.94	45	0.74	971	3.36	13	8	6	4	0
DAY3	1405	2	3	2	2	2	48	4.7	2.9	4	1.04	44	49.43	695	1.2	14	1	1	1	0
DAY2	968	3	2	2	1	3	44	1	30.98	23.65	0.05	58	2.43	603	1.24	14	2	1	1	0
DAY1	1161	3	2	2	1	1	44	1	4.5	5.4	0.4	47	4.16	123	0.36	15	3	3	3	0
DAY3	618	1	3	2	2	1	36	4	34	14	0.11	19	1.32	391	0.38	12	4	3	3	1
DAY3	1165	1	1	1	1	2	39	3	4.76	9.52	1	103				14	3	3	1	0
DAY3	663	2	1	1	2	2	43	4	38	16.4	0.04	63	15.52	95	0.23	16	1	1	1	0
DAY2	141	3	3	2	1	2	44	1	7.08	3.7	0.27	41	22.44	450	0.64	15	2	1	1	1
DAY3	226	1	1	1	2	1	37	3	18.67	3.78	0.23	17	10.47	1289	1.13	14	7	6	2	0
